# Supplementary material for: Immune and Clinical Features of CD96 Expression in Glioma by in silico Analysis
Source: Front Bioeng Biotechnol. 2020 Jun 30;8:592. doi: 10.3389/fbioe.2020.00592 (PMC7338376; doi:10.3389/fbioe.2020.00592)
Supplement: TABLE S1 — GO biological process analysis results for top 50 genes most relevant to CD96 in the CGGA and TCGA databases. [file Table_1.xlsx]

## Sheet: CGGA
Table S1-1 The most relevant immune genes to CD96 in CGGA dataset
Gene	Spearman rho	P value
LCK	0.867831	3.90616e-100
FASLG	0.826927	9.35548e-83
SIT1	0.803906	7.11977e-75
CD40LG	0.798735	3.01774e-73
CD6	0.798611	3.29533e-73
CCR2	0.792817	1.9244e-71
CD3E	0.764399	1.56539e-63
RIPK3	0.752403	1.60784e-60
CD7	0.752401	1.61022e-60
CST7	0.749564	7.82984e-60
TLR8	0.747658	2.24008e-59
CD80	0.738858	2.54434e-57
TBC1D10C	0.73692	7.03295e-57
CD300LF	0.734216	2.86111e-56
SPN	0.728216	6.06527e-55
ITGB7	0.728148	6.27475e-55
CD300LB	0.723895	5.20053e-54
TNFSF14	0.721768	1.47594e-53
CD3G	0.721483	1.69584e-53
PTGER4	0.721293	1.8606e-53
CTSW	0.707461	1.28625e-50
TRAT1	0.702966	9.92528e-50
PRF1	0.699403	4.87762e-49
MYO1F	0.694551	4.10933e-48
PDCD1	0.688257	6.127e-47
CD3D	0.682697	6.29802e-46
ITGAL	0.676646	7.50584e-45
ZAP70	0.672478	3.99801e-44
LTB	0.67243	4.0738e-44
NOD2	0.66363	1.2738e-42
HLA-DOB	0.659958	5.17565e-42
ACPP	0.657505	1.30622e-41
CLEC10A	0.656046	2.25626e-41
CD226	0.648463	3.6808e-40
GPR84	0.647402	5.40548e-40
IL2RG	0.646047	8.81231e-40
IL10	0.641471	4.50589e-39
NLRC4	0.640067	7.39179e-39
GZMH	0.638298	1.37483e-38
MYO1G	0.633132	8.2189e-38
APOBEC3D	0.632563	9.98872e-38
CD48	0.632431	1.04501e-37
GZMA	0.631877	1.26278e-37
IL16	0.627764	5.08623e-37
STX11	0.624618	1.45576e-36
CCL5	0.620985	4.83147e-36
GCH1	0.620704	5.2992e-36
GPR65	0.620415	5.82405e-36
APOBEC3F	0.616521	2.06564e-35
CD69	0.613733	5.05906e-35
HLA-DOA	0.611584	1.00269e-34
CASP4	0.605575	6.60859e-34
MX2	0.602826	1.54563e-33
JAK3	0.591762	4.34744e-32
PIK3CD	0.589666	8.06339e-32
SLAMF8	0.584848	3.27978e-31
KLRB1	0.584347	3.78981e-31
RELB	0.583679	4.59473e-31
IL12RB1	0.583541	4.78069e-31
RNASE3	0.577992	2.32082e-30
SECTM1	0.574833	5.62974e-30
PLCG2	0.573589	7.96079e-30
SIGLEC7	0.572477	1.08364e-29
RAC2	0.569082	2.75771e-29
CD27	0.56381	1.15169e-28
NBEAL2	0.562873	1.48113e-28
FPR3	0.561753	1.99794e-28
HLA-DRA	0.555686	9.92096e-28
ISG20	0.555104	1.15491e-27
HK3	0.549692	4.67992e-27
C1RL	0.548193	6.86532e-27
IL27	0.548078	7.06956e-27
C5AR1	0.546158	1.15131e-26
APOBEC3G	0.54551	1.35635e-26
ARHGAP9	0.54449	1.7545e-26
IL2RA	0.535217	1.74787e-25
IL4R	0.534926	1.87676e-25
GAPT	0.534856	1.90879e-25
KLHL6	0.532961	3.02586e-25
TEC	0.530678	5.24943e-25
TRIM21	0.52993	6.28229e-25
HLA-DPB1	0.529264	7.36878e-25
NOD1	0.529157	7.56044e-25
SP100	0.528878	8.08292e-25
CD180	0.528597	8.64418e-25
CLEC2B	0.527927	1.01421e-24
HLA-DMA	0.527604	1.0951e-24
CD300C	0.527225	1.19856e-24
DOK3	0.526214	1.52361e-24
BATF	0.526169	1.53997e-24
TNFRSF10C	0.524707	2.17504e-24
RAB27A	0.524289	2.40017e-24
IFI30	0.523595	2.82582e-24
NFAM1	0.523509	2.8835e-24
STAP1	0.517042	1.29536e-23
LTBR	0.517036	1.29706e-23
TLR6	0.515921	1.67502e-23
TLR2	0.515856	1.70014e-23
ALOX5	0.515778	1.73073e-23
CD40	0.514949	2.09215e-23
CASP8	0.514591	2.27004e-23
BCL3	0.514541	2.29608e-23
PLAUR	0.513488	2.91738e-23
FCGR2C	0.513051	3.22182e-23
PRAM1	0.512894	3.33887e-23
MAN2B1	0.512724	3.4697e-23
SERPING1	0.511905	4.17654e-23
IRF1	0.511325	4.76075e-23
CD74	0.510273	6.03285e-23
TNFRSF10A	0.510036	6.36217e-23
TCIRG1	0.508167	9.66837e-23
SERPINA1	0.507085	1.23048e-22
PDCD1LG2	0.507028	1.2463e-22
PLSCR1	0.506277	1.47232e-22
SOCS3	0.506212	1.49369e-22
CTSC	0.5062	1.49784e-22
RNF135	0.506169	1.50807e-22
CARD9	0.505723	1.66477e-22
LYZ	0.505265	1.84241e-22
ICAM1	0.505195	1.87076e-22
HLA-F	0.503084	2.97861e-22
GMFG	0.500732	4.98118e-22
IFNGR2	0.500226	5.56167e-22
TNFSF8	0.499914	5.95147e-22
LCP2	0.499795	6.10764e-22
LILRA6	0.499357	6.71545e-22
C1S	0.498215	8.59993e-22
TLR3	0.497852	9.30013e-22
C2	0.497368	1.03225e-21
LY96	0.496798	1.16703e-21
CD1D	0.495564	1.52084e-21
ICAM3	0.493682	2.27306e-21
OSM	0.493616	2.30513e-21
FCGR2A	0.493559	2.33296e-21
CLCF1	0.493374	2.42656e-21
MICB	0.49336	2.43414e-21
DOCK2	0.49188	3.33163e-21
SP110	0.491776	3.40569e-21
B2M	0.491434	3.66073e-21
FYB	0.490378	4.57362e-21
TNFRSF14	0.489857	5.10378e-21
TRIM38	0.489284	5.75677e-21
CLEC7A	0.489135	5.93927e-21
TNFRSF1B	0.489001	6.10778e-21
HLX	0.489	6.1094e-21
SIGLEC9	0.488414	6.90689e-21
HLA-DMB	0.487616	8.15926e-21
NCF4	0.487427	8.48757e-21
PTPRC	0.487289	8.73654e-21
DNASE1L1	0.486883	9.50722e-21
TLR1	0.486872	9.52779e-21
FGL2	0.486487	1.03232e-20
VAMP8	0.486071	1.1254e-20
CTSZ	0.482913	2.16051e-20
S100A11	0.482047	2.58057e-20
GRN	0.480788	3.3381e-20
LAIR1	0.480324	3.66938e-20
MVP	0.479834	4.05397e-20
DAPP1	0.47966	4.19988e-20
PYGL	0.479062	4.74249e-20
HLA-B	0.478525	5.28708e-20
C1R	0.478039	5.83442e-20
CFI	0.477797	6.12634e-20
HEXB	0.475906	8.96625e-20
C1QA	0.475905	8.96702e-20
VNN1	0.474705	1.14051e-19
CD58	0.473962	1.3231e-19
ARPC1B	0.473675	1.40094e-19
PIK3R6	0.471706	2.07166e-19
CD4	0.471049	2.35918e-19
MR1	0.468477	3.91354e-19
PYCARD	0.46839	3.98068e-19
CTSS	0.467904	4.37814e-19
SUSD2	0.466683	5.55572e-19
NPC2	0.465556	6.9169e-19
NMI	0.464792	8.02046e-19
NCKAP1L	0.464149	9.08315e-19
CD300A	0.463921	9.49146e-19
CHI3L1	0.463855	9.61358e-19
LYN	0.463733	9.84335e-19
TRIM34	0.463702	9.90117e-19
TNFAIP8L2	0.462982	1.13763e-18
RNASE2	0.462814	1.17482e-18
IFITM3	0.462629	1.2175e-18
APOBEC3C	0.462316	1.29286e-18
STAT5A	0.461986	1.37755e-18
TYROBP	0.461079	1.63862e-18
LCP1	0.460534	1.81874e-18
HAMP	0.459525	2.20409e-18
FCER1G	0.458744	2.55713e-18
FUCA1	0.458257	2.80406e-18
LY75	0.456587	3.84514e-18
CD14	0.456522	3.89258e-18
TMEM173	0.4565	3.90868e-18
C1QB	0.45516	5.02808e-18
RNASE6	0.45511	5.07518e-18
CCR1	0.454592	5.59243e-18
BST2	0.454067	6.1693e-18
IL10RB	0.453628	6.6971e-18
CD86	0.450714	1.15069e-17
ITGB2	0.450248	1.25399e-17
PSMB8	0.450161	1.27434e-17
SLC11A1	0.449684	1.39148e-17
TREML1	0.449413	1.46273e-17
CYBA	0.449086	1.55324e-17
TLR5	0.448515	1.72531e-17
FGR	0.447869	1.94194e-17
CD33	0.44711	2.23128e-17
HCST	0.446753	2.3816e-17
STK10	0.446471	2.5071e-17
IFITM2	0.445018	3.26555e-17
B4GALT1	0.444232	3.76508e-17
CFD	0.443603	4.21887e-17
PTPN6	0.442455	5.1886e-17
TLR10	0.4423	5.33458e-17
SASH3	0.442188	5.44318e-17
IL18	0.44145	6.21482e-17
LILRB3	0.440075	7.94768e-17
PSMB9	0.438399	1.07095e-16
HLA-E	0.438272	1.0955e-16
WAS	0.438172	1.11516e-16
TNFSF13	0.438129	1.12369e-16
NCF1	0.43618	1.58584e-16
A2M	0.435171	1.89388e-16
HLA-DRB1	0.434274	2.21625e-16
IFITM1	0.433321	2.61801e-16
IL32	0.43296	2.78835e-16
GBP2	0.430923	3.97271e-16
GLA	0.430529	4.25299e-16
FTL	0.429853	4.7801e-16
TNFRSF10D	0.429629	4.96829e-16
LST1	0.429075	5.46538e-16
UNC93B1	0.428751	5.77936e-16
RAP2B	0.428484	6.05075e-16
IQGAP1	0.428115	6.44633e-16
LILRB1	0.428094	6.46904e-16
BTK	0.428028	6.54297e-16
CD68	0.427359	7.33747e-16
C3	0.426519	8.47078e-16
CMTM6	0.426198	8.94761e-16
GYPC	0.425805	9.56681e-16
CARD11	0.42577	9.62423e-16
CCL2	0.425043	1.08893e-15
PML	0.423897	1.32242e-15
PTPN2	0.423688	1.37022e-15
PIK3AP1	0.423194	1.48943e-15
C1QC	0.422826	1.58481e-15
CD63	0.422046	1.80718e-15
FPR1	0.420242	2.44545e-15
GPR183	0.418714	3.15517e-15
IFI35	0.418231	3.41879e-15
CTSB	0.417705	3.73054e-15
RNF19B	0.415379	5.47661e-15
BCL10	0.415115	5.71973e-15
GLIPR1	0.414084	6.77375e-15
SWAP70	0.413943	6.93251e-15
RIPK1	0.413775	7.12553e-15
SERPINA3	0.41245	8.84587e-15
HCK	0.412062	9.42289e-15
LPXN	0.410743	1.16719e-14
PSMB10	0.410467	1.22043e-14
PROS1	0.409636	1.39582e-14
CORO1A	0.409042	1.53622e-14
AIF1	0.4085	1.67597e-14
CD93	0.408227	1.75112e-14
HIST1H2BK	0.408034	1.80637e-14
CD84	0.408014	1.81224e-14
FCGRT	0.407433	1.9892e-14
CYBB	0.406477	2.31775e-14
HLA-A	0.406432	2.33451e-14
FUCA2	0.405067	2.90138e-14
OSTF1	0.40504	2.91354e-14
GNS	0.404297	3.27822e-14
S100A9	0.404277	3.28862e-14
SLA	0.403704	3.60126e-14
ITGAM	0.403581	3.6716e-14
LGMN	0.400859	5.63503e-14
IFI16	0.400776	5.7095e-14
PRKCH	0.40039	6.06444e-14
SAMSN1	0.400291	6.15907e-14
PSME2	0.398584	8.03748e-14
HMHA1	0.398299	8.40203e-14
MNDA	0.398175	8.56512e-14
CAPZA1	0.398146	8.60431e-14
IRF5	0.396938	1.03744e-13
CD37	0.395079	1.38166e-13
BIN2	0.394255	1.5679e-13
HLA-DQA1	0.393889	1.65827e-13
PLAC8	0.393402	1.78659e-13
NFKB2	0.391535	2.37415e-13
GPX1	0.390799	2.65452e-13
TLR7	0.38977	3.1011e-13
SAMHD1	0.387771	4.18917e-13
RNASET2	0.387143	4.60188e-13
SIGLEC16	0.386972	4.72088e-13
TNFRSF1A	0.385697	5.70969e-13
CTSD	0.384669	6.65205e-13
PLEKHO2	0.383089	8.40342e-13
CSTB	0.381828	1.01177e-12
C3AR1	0.380739	1.18704e-12
ITGAX	0.380145	1.29462e-12
CREG1	0.378478	1.65048e-12
MANBA	0.378468	1.65279e-12
TGFBR2	0.37833	1.68634e-12
COTL1	0.376777	2.11156e-12
BTN3A2	0.376579	2.17278e-12
S100A8	0.376465	2.20866e-12
CXCL16	0.375276	2.62081e-12
TRIM14	0.374657	2.86442e-12
BRI3	0.373956	3.16653e-12
TGFB1	0.372259	4.03354e-12
RIN3	0.372123	4.11257e-12
FCGR3B	0.369349	6.0875e-12
BAX	0.368904	6.48084e-12
LGALS9	0.36861	6.75394e-12
TRIM22	0.367661	7.7154e-12
POU2F2	0.365651	1.021e-11
SERPINB9	0.364214	1.24609e-11
PVRL2	0.363821	1.31568e-11
ARF6	0.359302	2.44338e-11
TMBIM1	0.357506	3.11657e-11
RHOG	0.353254	5.51137e-11
SERPINB6	0.351919	6.58006e-11
IGSF6	0.349684	8.83683e-11
TMEM179B	0.348662	1.01041e-10
IL6R	0.347279	1.21045e-10
AGA	0.345284	1.56847e-10
NEU1	0.341757	2.46853e-10
FCGR1A	0.339669	3.22017e-10
JAK2	0.33447	6.18835e-10
CPPED1	0.334315	6.30892e-10
PRKCD	0.334293	6.32601e-10
FFAR3	0.331839	8.5734e-10
INPP5D	0.331275	9.18927e-10
DDOST	0.329275	1.1744e-09
LAT2	0.328638	1.26935e-09
TRPM2	0.327537	1.45125e-09
REL	0.327468	1.46344e-09
GIMAP5	0.325977	1.75296e-09
TREM2	0.325158	1.93473e-09
HLA-DQB1	0.320968	3.19141e-09
LILRA2	0.318228	4.40854e-09
ELF1	0.318147	4.45076e-09
IRF8	0.318073	4.48951e-09
TNFSF12	0.317824	4.62274e-09
LY86	0.317324	4.90152e-09
VSIG4	0.316405	5.45637e-09
GCA	0.315977	5.73527e-09
ACTB	0.31495	6.4619e-09
RGS1	0.313638	7.52034e-09
PRDX6	0.312565	8.50965e-09
EBI3	0.310949	1.02405e-08
HPSE	0.309482	1.21033e-08
AMPD3	0.309112	1.26215e-08
GAS6	0.308366	1.37353e-08
APBB1IP	0.303625	2.33731e-08
HLA-H	0.302677	2.59629e-08
SARM1	-0.302226	2.72931e-08
RAC3	-0.311665	9.4354e-09
PRKCE	-0.318746	4.1485e-09
MYO10	-0.392421	2.07499e-13
TBKBP1	-0.40871	1.62036e-14
The red higlighted genes are involved in NK and T cell responses

## Sheet: TCGA
Table S1-2 The most relevant immune genes to CD96 in TCGA dataset
Gene	Spearman rho	P value
BTK	0.942784	2.12e-74
SASH3	0.931796	8.77e-69
SAMSN1	0.920529	6.33e-64
LY86	0.912936	4.86e-61
RIPK3	0.906309	9.91e-59
CD86	0.905905	1.35e-58
TREM2	0.892516	1.98e-54
LAT2	0.891413	4.12e-54
TNFAIP8L2	0.889021	1.96e-53
C3AR1	0.88825	3.22e-53
CD300LF	0.887076	6.81e-53
FCER1G	0.878435	1.32e-50
CD33	0.877338	2.5e-50
PTPN6	0.874894	1.02e-49
FCGR1A	0.874656	1.16e-49
NCKAP1L	0.873061	2.85e-49
GPR65	0.869476	2.06e-48
HLA-DMB	0.869013	2.64e-48
CTSS	0.868565	3.37e-48
MNDA	0.867733	5.26e-48
AIF1	0.865833	1.44e-47
PIK3AP1	0.864749	2.55e-47
IL18	0.863981	3.8e-47
DAPP1	0.860406	2.37e-46
HCK	0.858178	7.23e-46
TYROBP	0.856127	1.98e-45
LST1	0.854307	4.8e-45
CD37	0.852855	9.61e-45
NLRC4	0.849441	4.8e-44
TLR7	0.845667	2.71e-43
VAMP8	0.845163	3.4e-43
C1QC	0.843657	6.68e-43
C1QB	0.84239	1.17e-42
FCGR1B	0.84204	1.37e-42
IRF8	0.838725	5.8e-42
TNFSF8	0.834079	4.17e-41
CD4	0.833774	4.74e-41
LAIR1	0.833738	4.81e-41
RNASET2	0.832331	8.62e-41
CORO1A	0.83197	1e-40
TLR2	0.830142	2.12e-40
LILRA2	0.829901	2.33e-40
LGALS9	0.828272	4.51e-40
APBB1IP	0.82568	1.27e-39
IRF5	0.824001	2.45e-39
WAS	0.821631	6.16e-39
CD69	0.821379	6.79e-39
CD300C	0.820239	1.05e-38
PYCARD	0.820194	1.07e-38
PTPRC	0.819293	1.51e-38
CCR1	0.819226	1.55e-38
CD84	0.819076	1.64e-38
SIGLEC9	0.815522	6.21e-38
OSTF1	0.810646	3.7e-37
BIN2	0.80916	6.31e-37
IGSF6	0.805409	2.38e-36
NCF4	0.805277	2.49e-36
CLEC7A	0.804558	3.2e-36
IL16	0.804206	3.61e-36
OLR1	0.803099	5.3e-36
LYN	0.80123	1.01e-35
CD180	0.800704	1.2e-35
LILRB1	0.800096	1.48e-35
ITGB2	0.800092	1.48e-35
CD300A	0.80002	1.52e-35
CREG1	0.797779	3.23e-35
SIGLEC7	0.797728	3.29e-35
C1QA	0.797661	3.36e-35
PLCG2	0.795313	7.34e-35
ALOX5	0.79203	2.15e-34
FPR1	0.790053	4.07e-34
CYBA	0.788794	6.08e-34
LCP2	0.788353	7e-34
LPXN	0.787532	9.08e-34
ARHGAP9	0.786126	1.41e-33
DOCK2	0.78515	1.92e-33
HCST	0.780697	7.59e-33
GMFG	0.779496	1.09e-32
STX11	0.776835	2.44e-32
BATF	0.776397	2.78e-32
IL12RB1	0.775072	4.12e-32
HLA-DMA	0.768722	2.62e-31
SIGLEC14	0.767602	3.61e-31
IL10	0.767168	4.09e-31
EBI3	0.765285	6.98e-31
SERPINA1	0.765237	7.07e-31
VSIG4	0.764861	7.86e-31
RNASE6	0.764492	8.72e-31
MYO1F	0.763336	1.21e-30
CYBB	0.761934	1.78e-30
CSF1R	0.760753	2.47e-30
NPC2	0.760145	2.92e-30
ARRB2	0.757724	5.66e-30
SLA	0.75562	9.99e-30
FGL2	0.754343	1.41e-29
LRMP	0.752282	2.43e-29
NCF1	0.749359	5.25e-29
TLR1	0.749165	5.52e-29
SLC2A5	0.74771	8.06e-29
TRPM2	0.747225	9.14e-29
HLA-DRA	0.74685	1.01e-28
LCP1	0.746341	1.15e-28
CD68	0.745875	1.29e-28
TLR8	0.744876	1.67e-28
FCGR2A	0.736966	1.22e-27
FCGR2C	0.736966	1.22e-27
KLHL6	0.734311	2.33e-27
RAC2	0.729346	7.72e-27
LY96	0.726572	1.49e-26
CD48	0.725509	1.91e-26
HPSE	0.725465	1.93e-26
CD74	0.721012	5.42e-26
FTL	0.71901	8.56e-26
HLA-DOA	0.717448	1.22e-25
C3	0.715839	1.75e-25
ARPC1B	0.715783	1.78e-25
CD14	0.71578	1.78e-25
ITGAL	0.715221	2.01e-25
RHOG	0.714892	2.17e-25
PRKCD	0.714592	2.32e-25
TLR6	0.709533	7.09e-25
IFNGR1	0.709016	7.94e-25
ACPP	0.708396	9.08e-25
NFAM1	0.708009	9.88e-25
TLR5	0.707805	1.03e-24
CTSC	0.703998	2.34e-24
ITGAM	0.702939	2.94e-24
FPR3	0.701017	4.41e-24
GAPT	0.698055	8.21e-24
HLA-DRB1	0.697384	9.44e-24
GPX1	0.691823	2.96e-23
GPR183	0.689753	4.5e-23
CD226	0.688562	5.71e-23
SLC11A1	0.687845	6.59e-23
TLR10	0.681291	2.4e-22
PLEKHO2	0.680628	2.73e-22
SLAMF8	0.680171	2.99e-22
HLA-DPB1	0.678518	4.11e-22
DOK3	0.677478	5.02e-22
IFI30	0.676203	6.4e-22
HAMP	0.670073	2.03e-21
C2	0.668849	2.55e-21
ST6GAL1	0.668392	2.78e-21
PSMB10	0.668307	2.82e-21
TNFRSF1B	0.666443	3.98e-21
RNASE3	0.665854	4.44e-21
ITGAX	0.665331	4.88e-21
RNASE2	0.660672	1.14e-20
PRAM1	0.659732	1.34e-20
CTSB	0.657859	1.88e-20
PSAP	0.65515	3.03e-20
SERPINB9	0.652889	4.51e-20
LYZ	0.651114	6.14e-20
RGS1	0.650996	6.26e-20
CXCL16	0.650188	7.2e-20
HLA-DQA1	0.649956	7.5e-20
CTSZ	0.64205	2.88e-19
TREML1	0.641636	3.08e-19
VNN1	0.634847	9.46e-19
TNFSF13	0.634009	1.08e-18
AMPD3	0.633762	1.13e-18
CD80	0.631061	1.75e-18
TLR3	0.629026	2.42e-18
LILRB3	0.62597	3.93e-18
SPN	0.623809	5.53e-18
GM2A	0.619745	1.04e-17
INPP5D	0.617557	1.46e-17
GZMA	0.614496	2.32e-17
S100A9	0.614152	2.45e-17
IL2RG	0.612573	3.11e-17
S100A8	0.611721	3.53e-17
CD3D	0.604598	1.02e-16
CCL5	0.603271	1.23e-16
B2M	0.602514	1.38e-16
CX3CR1	0.60027	1.91e-16
GPR84	0.600059	1.96e-16
POU2F2	0.599392	2.16e-16
FUCA1	0.599326	2.18e-16
IL27	0.598666	2.4e-16
HK3	0.598296	2.53e-16
IL6R	0.598034	2.63e-16
PTGER4	0.597916	2.67e-16
KLRB1	0.597109	3e-16
CD40	0.596941	3.07e-16
LGMN	0.596476	3.28e-16
S100A11	0.595699	3.67e-16
FGR	0.594261	4.49e-16
CCR2	0.592789	5.53e-16
CD1D	0.590576	7.54e-16
IL4R	0.586711	1.29e-15
CD7	0.58487	1.66e-15
APOBEC3G	0.583356	2.04e-15
CST7	0.581547	2.6e-15
CTSD	0.579862	3.27e-15
CNPY3	0.579732	3.33e-15
GRB2	0.578881	3.73e-15
CD3G	0.577744	4.34e-15
SP100	0.575281	6.02e-15
LCK	0.573625	7.49e-15
CARD11	0.573604	7.52e-15
NOD2	0.571667	9.69e-15
PDCD1LG2	0.570161	1.18e-14
CD300LB	0.569714	1.25e-14
NAIP	0.569179	1.34e-14
SIT1	0.569113	1.35e-14
CFD	0.568826	1.4e-14
OSM	0.56879	1.41e-14
ASAH1	0.568597	1.44e-14
C5AR1	0.568062	1.55e-14
LY75	0.567997	1.56e-14
TGFBR2	0.56647	1.9e-14
SAMHD1	0.562771	3.05e-14
ICAM3	0.559899	4.38e-14
CD6	0.554392	8.7e-14
TEC	0.551503	1.24e-13
CTSW	0.551108	1.3e-13
HLA-DQB1	0.549689	1.55e-13
PTPN2	0.548398	1.81e-13
GCH1	0.547411	2.04e-13
APOBEC3C	0.545561	2.55e-13
PIK3CD	0.544312	2.96e-13
B4GALT1	0.542689	3.58e-13
CD3E	0.540207	4.81e-13
CASP4	0.538641	5.78e-13
TMIGD2	0.535303	8.52e-13
HLA-E	0.532476	1.18e-12
IL10RB	0.529586	1.64e-12
TNFSF12	0.529267	1.7e-12
GIMAP5	0.527887	1.99e-12
PLAUR	0.52782	2.01e-12
TRIM38	0.526736	2.27e-12
CMTM6	0.525413	2.63e-12
FASLG	0.525248	2.68e-12
CCL2	0.524124	3.04e-12
JAK3	0.522426	3.67e-12
TNFRSF10A	0.517325	6.44e-12
GCA	0.510068	1.41e-11
MR1	0.508474	1.67e-11
TGFB1	0.506627	2.03e-11
LTB	0.504097	2.65e-11
DNASE1L1	0.500224	3.96e-11
GRN	0.499807	4.14e-11
GYPC	0.499573	4.24e-11
PIK3R6	0.498709	4.63e-11
TRIM34	0.497719	5.13e-11
TRIM21	0.496668	5.71e-11
TRAT1	0.495235	6.61e-11
RIN3	0.492819	8.44e-11
C1S	0.491393	9.74e-11
CLEC2B	0.490507	1.06e-10
PLSCR1	0.487855	1.39e-10
UNC93B1	0.48741	1.45e-10
IFITM2	0.486831	1.53e-10
A2M	0.485537	1.74e-10
MYO1G	0.48453	1.93e-10
CSTB	0.484313	1.97e-10
SIGLEC5	0.483642	2.1e-10
CD40LG	0.483031	2.23e-10
FCGRT	0.480197	2.94e-10
SNAP23	0.477155	3.94e-10
TRIM22	0.473904	5.37e-10
CFB	0.471578	6.69e-10
MX2	0.466665	1.06e-09
LILRA6	0.465122	1.22e-09
GZMH	0.464258	1.32e-09
FCGR3B	0.463856	1.37e-09
UNC13D	0.461477	1.71e-09
CYFIP1	0.461469	1.71e-09
PRF1	0.459785	1.99e-09
PSMB9	0.453804	3.4e-09
CAPZA1	0.453268	3.57e-09
AXL	0.451695	4.1e-09
HLA-B	0.449715	4.89e-09
GAS6	0.447862	5.75e-09
GLIPR1	0.44733	6.02e-09
LTBR	0.44266	9.01e-09
RAB27A	0.442238	9.35e-09
COTL1	0.44196	9.57e-09
GLA	0.439584	1.17e-08
HLA-F	0.43896	1.24e-08
APOBEC3F	0.438848	1.25e-08
PSMB8	0.437082	1.45e-08
TMEM173	0.433987	1.88e-08
TNFRSF10C	0.422978	4.63e-08
CPPED1	0.421533	5.2e-08
TMBIM1	0.418806	6.46e-08
IFNGR2	0.418126	6.82e-08
CASP8	0.417875	6.96e-08
STAP1	0.416303	7.88e-08
MICB	0.413949	9.48e-08
CARD9	0.413179	1.01e-07
HEXB	0.41246	1.06e-07
ELF1	0.411301	1.16e-07
IL32	0.410602	1.23e-07
FTH1	0.407885	1.52e-07
TBC1D10C	0.407319	1.58e-07
PLAC8	0.406259	1.72e-07
RNF135	0.401925	2.38e-07
BRI3	0.401168	2.52e-07
AGA	0.400108	2.73e-07
NMI	0.399623	2.83e-07
GBP2	0.399461	2.87e-07
TNFSF14	0.396749	3.5e-07
JAK2	0.396116	3.67e-07
PI4K2A	0.395987	3.71e-07
BST2	0.395909	3.73e-07
TNFRSF14	0.391487	5.15e-07
IFI35	0.38903	6.16e-07
MAN2B1	0.38803	6.62e-07
HLA-DOB	0.387382	6.93e-07
REL	0.387333	6.95e-07
PSME2	0.386392	7.44e-07
RHOA	0.379017	1.25e-06
CD58	0.378937	1.26e-06
SP110	0.378855	1.27e-06
PDCD1	0.37768	1.37e-06
IFITM1	0.377503	1.39e-06
APOBEC3D	0.376825	1.46e-06
STAT5A	0.375259	1.62e-06
DUSP22	0.373955	1.78e-06
MANBA	0.372777	1.93e-06
IRF1	0.372584	1.95e-06
IL2RA	0.367532	2.75e-06
TCIRG1	0.364869	3.28e-06
C1R	0.363934	3.49e-06
CFI	0.363652	3.56e-06
SECTM1	0.362763	3.77e-06
ITGB7	0.361155	4.19e-06
RAP2B	0.354331	6.53e-06
PRKCH	0.352515	7.33e-06
CD27	0.350349	8.42e-06
MVP	0.349693	8.77e-06
RELB	0.339026	1.7e-05
GSN	0.338824	1.72e-05
CHI3L1	0.337216	1.9e-05
IRF2	0.333953	2.31e-05
HLA-DRB5	0.333947	2.31e-05
PECAM1	0.33358	2.36e-05
SIGLEC16	0.331687	2.64e-05
ISG20	0.325586	3.78e-05
IFITM3	0.325303	3.85e-05
CLEC10A	0.324568	4.01e-05
RNF19B	0.316814	6.25e-05
PTPRJ	0.314813	6.99e-05
HLA-A	0.313179	7.66e-05
ARSA	0.311398	8.46e-05
C1RL	0.304109	0.000125887
RAC3	-0.307025	0.0001075
GPLD1	-0.314203	7.24e-05
UBR3	-0.343448	1.3e-05
MYO10	-0.349871	8.68e-06
SPTAN1	-0.367791	2.7e-06
SARM1	-0.432979	2.04e-08
TBKBP1	-0.529226	1.71e-12
The red higlighted genes are involved in NK and T cell responses
