# Supplementary material for: Immune and Clinical Features of CD96 Expression in Glioma by in silico Analysis
Source: Front Bioeng Biotechnol. 2020 Jun 30;8:592. doi: 10.3389/fbioe.2020.00592 (PMC7338376; doi:10.3389/fbioe.2020.00592)
Supplement: TABLE S2 — The most relevant immune genes to CD96 in the CGGA and TCGA datasets. The red highlighted genes are involved in NK and T cell responses. [file Table_2.xlsx]

## Sheet: CGGA
Table S2-1. Univariate and multivariate analyses of clinical prognostic parameters in CGGA dataset
Variable	Univariate analysis				Multivariate analysis
	HR (95% CI)		P value		HR (95% CI)		P value
CD96 Expression	1.153		0.008		1.1		0.0077
	（1.037-1.27）				（1-1.3）
Age	1.033		3e-07		1		2.6e-07
	（1.021-1.046）				（1-1）
Gender	0.965		0.06		0.93		0.056
	（0.707-1.223）				（0.71-1.2）
WHO Grade	3.99		<2E-16		2.2		7.2e-27
	(2.379-5.602)				（2.4-5.6）
IDH mutation	2.96		2e-14		2.8		1.9e-13
	(2.155-3.765)				（2.2-3.8）
h1p19q codeletion	6.709		9e-16		6		8.3e-13
	(3.663-9.755)				（3.7-9.8）

## Sheet: TCGA
Table S2-2. Univariate and multivariate analyses of clinical prognostic parameters in TCGA dataset
Variable	Univariate analysis				Multivariate analysis
	HR (95% CI)		P value		HR (95% CI)		P value
CD96 Expression	1.026		4e-10		1		2.8E-14
	（1.02-1.033）				（1-1）
Age	1.079		<2E-16		1.1		1.3E-23
	（1.064-1.094）				（1.1-1.1）
Gender	0.983		0.007		0.94		0.076
	（0.656-1.311）				（0.65-1.4）
WHO Grade	3.651		<2E-16		3.4		3.3E-27
	(1.982-5.321)				（2.2-6.5）
IDH mutation	10.29		<2E-16		9.1		1.8E-26
	(6.531-14.05)				（6.1-14）
h1p19q codeletion	3.933		3E-06		3.4		1E-05
	(1.979-5.888)				（2-5.9）
