# Supplementary material for: Immune and Clinical Features of CD96 Expression in Glioma by in silico Analysis
Source: Front Bioeng Biotechnol. 2020 Jun 30;8:592. doi: 10.3389/fbioe.2020.00592 (PMC7338376; doi:10.3389/fbioe.2020.00592)
Supplement: TABLE S3 — Univariate and multivariate analyses of clinical prognostic parameters in CGGA and TCGA datasets. [file Table_3.xlsx]

## Sheet: CGGA
GO ID	Description	GeneRatio	BgRatio	pvalue	p.adjust	qvalue	geneID	Count
GO:0042110	T cell activation	20/50	451/18493	8.76424e-20	1.11481e-16	6.41173e-17	3932/27240/959/923/729230/916/11035/924/941/6693/8740/917/5734/5133/915/3683/7535/64127/3586/6352	20
GO:0050863	regulation of T cell activation	15/50	305/18493	1.72576e-15	1.09759e-12	6.31266e-13	3932/27240/959/923/729230/916/11035/941/6693/8740/5133/7535/64127/3586/6352	15
GO:0007159	leukocyte cell-cell adhesion	15/50	327/18493	4.82915e-15	2.04756e-12	1.17763e-12	3932/959/923/729230/916/941/6693/3695/8740/5133/3683/7535/64127/3586/6352	15
GO:0051249	regulation of lymphocyte activation	16/50	472/18493	5.59232e-14	1.77836e-11	1.02281e-11	3932/27240/959/923/729230/916/11035/941/374403/6693/8740/5133/7535/64127/3586/6352	16
GO:1903037	regulation of leukocyte cell-cell adhesion	13/50	293/18493	6.38552e-13	1.62448e-10	9.34303e-11	3932/959/923/729230/916/941/6693/8740/5133/7535/64127/3586/6352	13
GO:0072678	T cell migration	8/50	59/18493	3.16992e-12	5.04018e-10	2.89881e-10	729230/11035/6693/3695/8740/7535/64005/6352	8
GO:0032943	mononuclear cell proliferation	11/50	266/18493	1.00886e-10	7.54863e-09	4.34153e-09	959/923/729230/916/11035/941/6693/8740/7535/3586/6352	11
GO:0032944	regulation of mononuclear cell proliferation	10/50	206/18493	1.64735e-10	1.10286e-08	6.343e-09	959/923/729230/916/11035/941/6693/7535/3586/6352	10
GO:0001819	positive regulation of cytokine production	12/50	422/18493	9.46051e-10	5.01407e-08	2.88379e-08	959/923/729230/916/51311/941/6693/5734/4050/64127/10666/3586	12
GO:0042035	regulation of cytokine biosynthetic process	7/50	94/18493	5.84068e-09	2.75161e-07	1.58256e-07	729230/916/51311/941/6693/4050/3586	7
GO:0042089	cytokine biosynthetic process	7/50	105/18493	1.26993e-08	4.89499e-07	2.81531e-07	729230/916/51311/941/6693/4050/3586	7
GO:0032609	interferon-gamma production	7/50	106/18493	1.35695e-08	4.93153e-07	2.83633e-07	729230/916/11035/51311/6693/10666/3586	7
GO:0071887	leukocyte apoptotic process	7/50	107/18493	1.44897e-08	5.11971e-07	2.94455e-07	356/11035/917/5133/64127/3586/6352	7
GO:0002460	adaptive immune response based on somatic recombination of immune receptors built from immunoglobulin superfamily domains	10/50	354/18493	3.02768e-08	1.04087e-06	5.98646e-07	959/729230/11035/51311/941/6693/5551/10666/3586/64005	10
GO:2000404	regulation of T cell migration	5/50	40/18493	7.20835e-08	2.13233e-06	1.22639e-06	729230/11035/6693/8740/6352	5
GO:2000106	regulation of leukocyte apoptotic process	6/50	87/18493	1.22521e-07	3.46325e-06	1.99186e-06	11035/917/5133/64127/3586/6352	6
GO:0050852	T cell receptor signaling pathway	7/50	150/18493	1.49697e-07	4.13945e-06	2.38077e-06	3932/916/917/50852/915/7535/10666	7
GO:0031349	positive regulation of defense response	10/50	427/18493	1.74482e-07	4.72215e-06	2.7159e-06	923/729230/51311/146722/5734/64127/10462/10666/58484/6352	10
GO:0002683	negative regulation of immune system process	9/50	437/18493	2.24555e-06	4.92472e-05	2.83241e-05	729230/941/374403/146722/6693/5734/5133/3112/3586	9
GO:0032496	response to lipopolysaccharide	8/50	324/18493	2.30454e-06	4.96844e-05	2.85755e-05	356/923/941/5734/64127/3586/6352/2643	8
GO:0051260	protein homooligomerization	8/50	328/18493	2.52432e-06	5.35155e-05	3.0779e-05	916/11035/917/5551/915/55/58484/2643	8
GO:0002819	regulation of adaptive immune response	6/50	157/18493	3.97107e-06	7.89249e-05	4.53929e-05	729230/11035/941/10666/3586/962	6
GO:0032103	positive regulation of response to external stimulus	7/50	297/18493	1.41962e-05	0.0002376	0.000136653	923/729230/8740/5734/64127/3603/6352	7
GO:0140131	positive regulation of lymphocyte chemotaxis	3/50	20/18493	2.05249e-05	0.000318387	0.000183117	729230/8740/6352	3
GO:0006968	cellular defense response	4/50	61/18493	2.20242e-05	0.000329586	0.000189558	729230/6693/50852/5551	4
GO:0002449	lymphocyte mediated immunity	7/50	344/18493	3.64151e-05	0.000514667	0.000296006	959/11035/51311/5551/10666/3586/64005	7
GO:0001776	leukocyte homeostasis	4/50	88/18493	9.32741e-05	0.0011747	0.000675618	27240/729230/11035/8740	4
GO:0042092	type 2 immune response	3/50	36/18493	0.000124693	0.00152509	0.000877143	729230/64127/3586	3
GO:0051341	regulation of oxidoreductase activity	4/50	99/18493	0.00014732	0.00175132	0.00100726	11035/64127/3001/2643	4
GO:0050848	regulation of calcium-mediated signaling	4/50	100/18493	0.000153154	0.00180382	0.00103745	916/374403/50852/7535	4
GO:0019835	cytolysis	3/50	39/18493	0.000158695	0.00180753	0.00103959	5551/2999/3001	3
GO:0050663	cytokine secretion	5/50	210/18493	0.00025179	0.0026914	0.00154793	51311/5734/64127/3586/58484	5
GO:0050715	positive regulation of cytokine secretion	4/50	123/18493	0.000338777	0.00344739	0.00198273	51311/5734/64127/3586	4
GO:0071216	cellular response to biotic stimulus	5/50	229/18493	0.000375111	0.0037384	0.0021501	923/941/64127/3586/6352	5
GO:0045071	negative regulation of viral genome replication	3/50	53/18493	0.000396099	0.00375998	0.00216252	140564/6352/200316	3
GO:0050921	positive regulation of chemotaxis	4/50	130/18493	0.000418025	0.00390976	0.00224866	729230/8740/3603/6352	4
GO:0050729	positive regulation of inflammatory response	4/50	133/18493	0.000455736	0.00397854	0.00228822	923/729230/5734/64127	4
GO:0006216	cytidine catabolic process	2/50	12/18493	0.000464732	0.00397854	0.00228822	140564/200316	2
GO:0009972	cytidine deamination	2/50	12/18493	0.000464732	0.00397854	0.00228822	140564/200316	2
GO:0016045	detection of bacterium	2/50	12/18493	0.000464732	0.00397854	0.00228822	64127/58484	2
GO:0016554	cytidine to uridine editing	2/50	12/18493	0.000464732	0.00397854	0.00228822	140564/200316	2
GO:0045091	regulation of single stranded viral RNA replication via double stranded DNA intermediate	2/50	12/18493	0.000464732	0.00397854	0.00228822	140564/200316	2
GO:0046087	cytidine metabolic process	2/50	12/18493	0.000464732	0.00397854	0.00228822	140564/200316	2
GO:0001771	immunological synapse formation	2/50	13/18493	0.00054828	0.00435882	0.00250694	923/5551	2
GO:0051091	positive regulation of DNA-binding transcription factor activity	5/50	255/18493	0.00061207	0.00474728	0.00273035	959/11035/64127/3586/58484	5
GO:0034612	response to tumor necrosis factor	5/50	257/18493	0.000634079	0.00483477	0.00278067	959/8740/4050/6352/2643	5
GO:0033627	cell adhesion mediated by integrin	3/50	65/18493	0.000721922	0.0052775	0.00303531	916/3695/6352	3
GO:0002418	immune response to tumor cell	2/50	17/18493	0.000949389	0.00645788	0.00371419	5551/10666	2
GO:0002577	regulation of antigen processing and presentation	2/50	17/18493	0.000949389	0.00645788	0.00371419	64127/3112	2
GO:0002643	regulation of tolerance induction	2/50	17/18493	0.000949389	0.00645788	0.00371419	916/5133	2
GO:0048535	lymph node development	2/50	17/18493	0.000949389	0.00645788	0.00371419	11035/4050	2
GO:0002544	chronic inflammatory response	2/50	18/18493	0.00106622	0.00691955	0.00397971	3586/6352	2
GO:0019058	viral life cycle	5/50	289/18493	0.00107341	0.00693085	0.00398622	941/3695/140564/6352/200316	5
GO:0043901	negative regulation of multi-organism process	4/50	169/18493	0.00111721	0.00713801	0.00410536	3586/140564/6352/200316	4
GO:0002718	regulation of cytokine production involved in immune response	3/50	77/18493	0.00118178	0.00731001	0.00420428	64127/10666/3586	3
GO:0071260	cellular response to mechanical stimulus	3/50	78/18493	0.00122672	0.00750186	0.00431463	51311/8740/5734	3
GO:0006874	cellular calcium ion homeostasis	6/50	448/18493	0.00126012	0.00766924	0.00441089	3932/356/729230/5734/6352/8477	6
GO:0055074	calcium ion homeostasis	6/50	461/18493	0.00145827	0.00858757	0.00493906	3932/356/729230/5734/6352/8477	6
GO:0002791	regulation of peptide secretion	6/50	465/18493	0.00152379	0.00887754	0.00510583	959/51311/5734/64127/3586/6352	6
GO:0009615	response to virus	5/50	315/18493	0.00157134	0.00907834	0.00522132	51311/5551/140564/6352/200316	5
GO:0002347	response to tumor cell	2/50	22/18493	0.0015987	0.00907834	0.00522132	5551/10666	2
GO:0006919	activation of cysteine-type endopeptidase activity involved in apoptotic process	3/50	88/18493	0.00173627	0.00962502	0.00553574	3932/356/58484	3
GO:0031341	regulation of cell killing	3/50	88/18493	0.00173627	0.00962502	0.00553574	11035/5551/10666	3
GO:0010529	negative regulation of transposition	2/50	23/18493	0.00174794	0.00962502	0.00553574	140564/200316	2
GO:0002367	cytokine production involved in immune response	3/50	95/18493	0.0021612	0.0113129	0.00650653	64127/10666/3586	3
GO:0072527	pyrimidine-containing compound metabolic process	3/50	101/18493	0.00257268	0.0127157	0.0073133	55/140564/200316	3
GO:0032196	transposition	2/50	28/18493	0.00258912	0.0127157	0.0073133	140564/200316	2
GO:0019233	sensory perception of pain	3/50	102/18493	0.00264563	0.0128444	0.00738735	729230/55/3586	3
GO:0001909	leukocyte mediated cytotoxicity	3/50	105/18493	0.00287212	0.0136319	0.00784024	11035/5551/10666	3
GO:0051607	defense response to virus	4/50	228/18493	0.00332463	0.0153222	0.00881242	51311/5551/140564/200316	4
GO:0046854	phosphatidylinositol phosphorylation	3/50	111/18493	0.00336015	0.0153277	0.00881558	3932/941/50852	3
GO:0071353	cellular response to interleukin-4	2/50	32/18493	0.00337402	0.0153277	0.00881558	146722/3561	2
GO:0070266	necroptotic process	2/50	34/18493	0.00380305	0.0167968	0.00966054	356/11035	2
GO:0018108	peptidyl-tyrosine phosphorylation	5/50	387/18493	0.00382618	0.0168405	0.00968564	3932/916/941/7535/6352	5
GO:0033209	tumor necrosis factor-mediated signaling pathway	3/50	119/18493	0.0040857	0.0176769	0.0101667	959/8740/4050	3
GO:0051930	regulation of sensory perception of pain	2/50	39/18493	0.00498023	0.0203811	0.011722	55/3586	2
GO:0072529	pyrimidine-containing compound catabolic process	2/50	39/18493	0.00498023	0.0203811	0.011722	140564/200316	2
GO:0002437	inflammatory response to antigenic stimulus	2/50	42/18493	0.00575696	0.0228126	0.0131205	923/3586	2
GO:0002440	production of molecular mediator of immune response	4/50	268/18493	0.00588883	0.0231907	0.0133379	959/64127/10666/3586	4
GO:0002534	cytokine production involved in inflammatory response	2/50	43/18493	0.00602741	0.0235904	0.0135678	923/64127	2
GO:1901658	glycosyl compound catabolic process	2/50	43/18493	0.00602741	0.0235904	0.0135678	140564/200316	2
GO:0007157	heterophilic cell-cell adhesion via plasma membrane cell adhesion molecules	2/50	44/18493	0.00630358	0.0244456	0.0140597	923/3683	2
GO:1901031	regulation of response to reactive oxygen species	2/50	44/18493	0.00630358	0.0244456	0.0140597	3586/2643	2
GO:1901657	glycosyl compound metabolic process	3/50	143/18493	0.00680505	0.0258389	0.014861	55/140564/200316	3
GO:0002204	somatic recombination of immunoglobulin genes involved in immune response	2/50	47/18493	0.0071661	0.0266529	0.0153291	959/3586	2
GO:0045190	isotype switching	2/50	47/18493	0.0071661	0.0266529	0.0153291	959/3586	2
GO:0001906	cell killing	3/50	158/18493	0.00894134	0.0323108	0.0185832	11035/5551/10666	3
GO:0043113	receptor clustering	2/50	53/18493	0.00904131	0.0324874	0.0186848	3695/3683	2
GO:0045576	mast cell activation	2/50	57/18493	0.0104	0.036952	0.0212526	146722/10666	2
GO:2001244	positive regulation of intrinsic apoptotic signaling pathway	2/50	57/18493	0.0104	0.036952	0.0212526	3932/11035	2
GO:0042742	defense response to bacterium	4/50	319/18493	0.0107319	0.0378887	0.0217913	6693/64127/3586/58484	4
GO:0032147	activation of protein kinase activity	4/50	323/18493	0.0111947	0.0388003	0.0223156	959/11035/64127/6352	4
GO:0051224	negative regulation of protein transport	3/50	181/18493	0.0129048	0.0437952	0.0251884	51311/5734/3586	3
GO:0031589	cell-substrate adhesion	4/50	338/18493	0.0130452	0.0438981	0.0252476	916/3695/3683/64005	4
GO:0006909	phagocytosis	4/50	342/18493	0.0135698	0.0451852	0.0259878	146722/917/3683/64005	4
GO:2000377	regulation of reactive oxygen species metabolic process	3/50	185/18493	0.0136813	0.0454376	0.026133	11035/3586/2643	3
GO:0050918	positive chemotaxis	2/50	66/18493	0.0137635	0.0455918	0.0262217	3603/6352	2

## Sheet: TCGA
GO ID	Description	GeneRatio	BgRatio	pvalue	p.adjust	qvalue	geneID	Count
GO:0050670	regulation of lymphocyte proliferation	16/50	205/18493	1.01692e-19	6.86793e-17	3.23817e-17	695/54440/11035/942/5777/3071/3109/4332/199/3606/7940/920/11151/3965/29108/5788	16
GO:0032944	regulation of mononuclear cell proliferation	16/50	206/18493	1.10063e-19	6.86793e-17	3.23817e-17	695/54440/11035/942/5777/3071/3109/4332/199/3606/7940/920/11151/3965/29108/5788	16
GO:0046651	lymphocyte proliferation	16/50	264/18493	6.01905e-18	1.69527e-15	7.99303e-16	695/54440/11035/942/5777/3071/3109/4332/199/3606/7940/920/11151/3965/29108/5788	16
GO:0032943	mononuclear cell proliferation	16/50	266/18493	6.79193e-18	1.69527e-15	7.99303e-16	695/54440/11035/942/5777/3071/3109/4332/199/3606/7940/920/11151/3965/29108/5788	16
GO:0002697	regulation of immune effector process	16/50	439/18493	1.82305e-14	1.89597e-12	8.93935e-13	695/54440/11035/942/719/2207/5777/3109/3606/8673/714/713/3965/7454/29108/5788	16
GO:0042119	neutrophil activation	16/50	498/18493	1.2767e-13	8.38589e-12	3.95387e-12	719/2207/945/5777/3071/1520/4332/3606/7305/8673/3903/8635/7097/11027/29108/5788	16
GO:0002819	regulation of adaptive immune response	11/50	157/18493	3.25611e-13	1.93506e-11	9.12364e-12	695/54440/64092/11035/2207/5777/3606/920/7454/29108/5788	11
GO:1903039	positive regulation of leukocyte cell-cell adhesion	12/50	214/18493	3.49077e-13	1.98022e-11	9.33655e-12	54440/942/5777/3071/3109/199/3606/920/11151/3965/29108/5788	12
GO:0002283	neutrophil activation involved in immune response	15/50	488/18493	1.6319e-12	8.48588e-11	4.00102e-11	719/2207/945/5777/3071/1520/4332/7305/8673/3903/8635/7097/11027/29108/5788	15
GO:0007159	leukocyte cell-cell adhesion	13/50	327/18493	2.56792e-12	1.2326e-10	5.81161e-11	54440/942/79626/5777/3071/3109/199/3606/920/11151/3965/29108/5788	13
GO:0050727	regulation of inflammatory response	14/50	425/18493	4.09187e-12	1.8238e-10	8.59907e-11	695/79626/719/2207/118788/3606/3055/51284/8673/714/713/7097/29108/5788	14
GO:0006909	phagocytosis	13/50	342/18493	4.52041e-12	1.94534e-10	9.17209e-11	54209/146722/2207/2209/3071/199/3055/3394/11151/7097/7454/29108/5788	13
GO:0002768	immune response-regulating cell surface receptor signaling pathway	14/50	445/18493	7.5804e-12	3.15345e-10	1.48682e-10	695/7462/719/2207/5777/2209/3071/4332/3055/2210/920/11027/7454/5788	14
GO:0045088	regulation of innate immune response	13/50	365/18493	1.02374e-11	4.1214e-10	1.9432e-10	695/146722/2207/5777/1520/118788/3055/58484/51284/7097/11027/3965/29108	13
GO:0043312	neutrophil degranulation	14/50	485/18493	2.38935e-11	8.77032e-10	4.13513e-10	719/2207/945/5777/3071/1520/4332/7305/8673/3903/8635/7097/29108/5788	14
GO:0002446	neutrophil mediated immunity	14/50	499/18493	3.4861e-11	1.20852e-09	5.69804e-10	719/2207/945/5777/3071/1520/4332/7305/8673/3903/8635/7097/29108/5788	14
GO:0001819	positive regulation of cytokine production	13/50	422/18493	6.24412e-11	1.94817e-09	9.18544e-10	54440/942/719/2207/3606/51284/3394/920/7097/3965/3663/29108/5788	13
GO:0032635	interleukin-6 production	9/50	132/18493	7.14205e-11	2.14678e-09	1.01219e-09	2207/5777/3071/3606/51284/7097/11027/3965/29108	9
GO:0031349	positive regulation of defense response	13/50	427/18493	7.22473e-11	2.14678e-09	1.01219e-09	695/146722/2207/1520/118788/3606/3055/58484/51284/8673/7097/11027/29108	13
GO:0002449	lymphocyte mediated immunity	12/50	344/18493	9.12907e-11	2.58934e-09	1.22085e-09	695/54440/11035/2207/5777/3606/714/713/11151/3965/7454/5788	12
GO:1902105	regulation of leukocyte differentiation	11/50	265/18493	9.6903e-11	2.62902e-09	1.23956e-09	695/54440/942/5777/3071/3606/7305/714/920/3965/5788	11
GO:0032103	positive regulation of response to external stimulus	11/50	297/18493	3.26396e-10	8.14685e-09	3.84117e-09	695/9450/719/2207/3071/199/3606/51284/8673/7097/3965	11
GO:0071216	cellular response to biotic stimulus	10/50	229/18493	4.63961e-10	1.13534e-08	5.35302e-09	695/9450/942/54209/3606/3055/3394/7097/11027/29108	10
GO:0019882	antigen processing and presentation	9/50	175/18493	8.88744e-10	2.05399e-08	9.68437e-09	54209/2207/2209/3109/1520/8673/2210/7454/29108	9
GO:0071346	cellular response to interferon-gamma	9/50	178/18493	1.03313e-09	2.34426e-08	1.1053e-08	2209/199/3055/2210/3394/7097/3965/3663/7454	9
GO:0002237	response to molecule of bacterial origin	11/50	337/18493	1.23911e-09	2.76145e-08	1.302e-08	9450/942/54209/3606/3055/3394/7097/11027/3965/3663/29108	11
GO:0050764	regulation of phagocytosis	7/50	80/18493	1.86518e-09	3.94532e-08	1.86018e-08	146722/2207/3071/3055/7097/29108/5788	7
GO:0002460	adaptive immune response based on somatic recombination of immune receptors built from immunoglobulin superfamily domains	11/50	354/18493	2.07599e-09	4.31806e-08	2.03593e-08	695/54440/11035/2207/5777/3606/714/713/920/7454/5788	11
GO:0051092	positive regulation of NF-kappaB transcription factor activity	7/50	146/18493	1.24416e-07	1.56839e-06	7.39483e-07	695/11035/3606/58484/7097/3965/29108	7
GO:0150076	neuroinflammatory response	5/50	47/18493	1.6567e-07	1.9323e-06	9.11061e-07	199/3606/51284/7097/5788	5
GO:0042094	interleukin-2 biosynthetic process	4/50	22/18493	3.33627e-07	3.75105e-06	1.76859e-06	942/3606/920/5788	4
GO:0001909	leukocyte mediated cytotoxicity	6/50	105/18493	3.76369e-07	4.19382e-06	1.97735e-06	11035/5777/3606/11151/3965/5788	6
GO:0050900	leukocyte migration	10/50	478/18493	4.92566e-07	5.20951e-06	2.45624e-06	11035/719/2207/5777/3071/199/3055/11151/3965/29108	10
GO:0032418	lysosome localization	5/50	65/18493	8.60096e-07	8.51905e-06	4.01666e-06	695/7462/2207/8673/3965	5
GO:0002269	leukocyte activation involved in inflammatory response	4/50	33/18493	1.82588e-06	1.5935e-05	7.5132e-06	199/51284/7097/5788	4
GO:0043029	T cell homeostasis	4/50	39/18493	3.62655e-06	2.9973e-05	1.4132e-05	11035/3071/11151/3965	4
GO:0061900	glial cell activation	4/50	40/18493	4.02149e-06	3.23795e-05	1.52666e-05	199/51284/7097/5788	4
GO:0001906	cell killing	6/50	158/18493	4.11939e-06	3.29552e-05	1.55381e-05	11035/5777/3606/11151/3965/5788	6
GO:0045086	positive regulation of interleukin-2 biosynthetic process	3/50	13/18493	5.2184e-06	4.09595e-05	1.93121e-05	942/920/5788	3
GO:0060759	regulation of response to cytokine stimulus	6/50	165/18493	5.289e-06	4.09979e-05	1.93302e-05	54209/146722/5777/7097/29108/5788	6
GO:0002367	cytokine production involved in immune response	5/50	95/18493	5.67711e-06	4.34672e-05	2.04944e-05	695/54440/2207/3606/7097	5
GO:0007249	I-kappaB kinase/NF-kappaB signaling	7/50	258/18493	5.6772e-06	4.34672e-05	2.04944e-05	695/11035/51284/920/7097/3965/29108	7
GO:0030838	positive regulation of actin filament polymerization	5/50	98/18493	6.61366e-06	4.9722e-05	2.34435e-05	3071/3055/11151/7454/29108	5
GO:0030041	actin filament polymerization	6/50	178/18493	8.17338e-06	5.93045e-05	2.79616e-05	3071/199/3055/11151/7454/29108	6
GO:2000484	positive regulation of interleukin-8 secretion	3/50	15/18493	8.2704e-06	5.96616e-05	2.81299e-05	7097/3965/29108	3
GO:0018108	peptidyl-tyrosine phosphorylation	8/50	387/18493	8.51889e-06	6.1101e-05	2.88086e-05	695/64092/54209/5777/3606/3055/920/5788	8
GO:0002685	regulation of leukocyte migration	6/50	180/18493	8.71279e-06	6.21346e-05	2.92959e-05	11035/719/3071/199/3965/29108	6
GO:0002577	regulation of antigen processing and presentation	3/50	17/18493	1.23131e-05	8.21753e-05	3.8745e-05	54209/7454/29108	3
GO:0098581	detection of external biotic stimulus	3/50	18/18493	1.47476e-05	9.53629e-05	4.49628e-05	54209/58484/7097	3
GO:1902905	positive regulation of supramolecular fiber organization	6/50	200/18493	1.58725e-05	0.000102108	4.8143e-05	3071/8477/3055/11151/7454/29108	6
GO:0042267	natural killer cell mediated cytotoxicity	4/50	58/18493	1.80129e-05	0.000112965	5.3262e-05	5777/3606/11151/3965	4
GO:0099024	plasma membrane invagination	5/50	121/18493	1.84778e-05	0.000114728	5.40931e-05	54209/2207/2209/3071/199	5
GO:0042742	defense response to bacterium	7/50	319/18493	2.24914e-05	0.000136923	6.45582e-05	2207/58484/3394/944/920/7097/29108	7
GO:0002532	production of molecular mediator involved in inflammatory response	4/50	63/18493	2.50395e-05	0.00014818	6.98654e-05	695/2207/8673/29108	4
GO:0010324	membrane invagination	5/50	129/18493	2.51715e-05	0.00014818	6.98654e-05	54209/2207/2209/3071/199	5
GO:0032273	positive regulation of protein polymerization	5/50	129/18493	2.51715e-05	0.00014818	6.98654e-05	3071/3055/11151/7454/29108	5
GO:0051495	positive regulation of cytoskeleton organization	6/50	220/18493	2.71813e-05	0.000158515	7.47386e-05	3071/8477/3055/11151/7454/29108	6
GO:0006959	humoral immune response	7/50	349/18493	3.99109e-05	0.000223358	0.000105311	9450/54209/719/5777/714/713/5788	7
GO:0050730	regulation of peptidyl-tyrosine phosphorylation	6/50	245/18493	4.96156e-05	0.000275201	0.000129755	64092/54209/5777/3606/920/5788	6
GO:0072606	interleukin-8 secretion	3/50	28/18493	5.80901e-05	0.000311143	0.000146701	7097/3965/29108	3
GO:0033006	regulation of mast cell activation involved in immune response	3/50	29/18493	6.46695e-05	0.000339107	0.000159886	2207/8673/3965	3
GO:0110053	regulation of actin filament organization	6/50	260/18493	6.89778e-05	0.000358685	0.000169117	3071/8477/3055/11151/7454/29108	6
GO:0002440	production of molecular mediator of immune response	6/50	268/18493	8.15339e-05	0.000418742	0.000197433	695/54440/2207/3606/7097/5788	6
GO:2000106	regulation of leukocyte apoptotic process	4/50	87/18493	8.92114e-05	0.000454432	0.000214261	695/11035/2207/3965	4
GO:0007204	positive regulation of cytosolic calcium ion concentration	6/50	309/18493	0.000177489	0.000851947	0.000401685	719/5777/8477/920/11151/5788	6
GO:0043300	regulation of leukocyte degranulation	3/50	42/18493	0.000198211	0.000943267	0.000444742	2207/8673/3965	3
GO:0071887	leukocyte apoptotic process	4/50	107/18493	0.000198781	0.000943267	0.000444742	695/11035/2207/3965	4
GO:0002526	acute inflammatory response	5/50	211/18493	0.00025738	0.00118528	0.000558847	695/719/2207/714/713	5
GO:0046718	viral entry into host cell	4/50	121/18493	0.000318273	0.00140853	0.000664108	942/8673/920/3965	4
GO:0001821	histamine secretion	2/50	11/18493	0.000387947	0.00166377	0.000784454	695/8673	2
GO:0050921	positive regulation of chemotaxis	4/50	130/18493	0.000418025	0.00178663	0.000842379	719/3071/199/3965	4
GO:0043900	regulation of multi-organism process	6/50	371/18493	0.000472309	0.00193259	0.000911201	9450/3394/920/11027/3965/29108	6
GO:0032970	regulation of actin filament-based process	6/50	376/18493	0.000506886	0.00206057	0.000971539	3071/8477/3055/11151/7454/29108	6
GO:0006968	cellular defense response	3/50	61/18493	0.00059936	0.00235962	0.00111254	4332/7305/10871	3
GO:0060402	calcium ion transport into cytosol	4/50	149/18493	0.000698917	0.00270046	0.00127324	5777/920/11151/5788	4
GO:0060401	cytosolic calcium ion transport	4/50	161/18493	0.000933233	0.00348705	0.00164411	5777/920/11151/5788	4
GO:0031342	negative regulation of cell killing	2/50	18/18493	0.00106622	0.00389077	0.00183446	3965/5788	2
GO:2001235	positive regulation of apoptotic signaling pathway	4/50	170/18493	0.00114187	0.00411865	0.00194191	11035/3965/29108/5788	4
GO:0140029	exocytic process	3/50	82/18493	0.00141724	0.00506794	0.00238949	695/2207/8673	3
GO:0055074	calcium ion homeostasis	6/50	461/18493	0.00145827	0.00514101	0.00242394	719/5777/8477/920/11151/5788	6
GO:0009615	response to virus	5/50	315/18493	0.00157134	0.00549424	0.00259048	51284/3965/3663/29108/5788	5
GO:0010447	response to acidic pH	2/50	22/18493	0.0015987	0.00549636	0.00259149	8477/1520	2
GO:0045117	azole transport	2/50	22/18493	0.0015987	0.00549636	0.00259149	695/8673	2
GO:0032102	negative regulation of response to external stimulus	5/50	329/18493	0.00190113	0.00635197	0.0029949	79626/199/11027/29108/5788	5
GO:0031348	negative regulation of defense response	4/50	199/18493	0.00203515	0.00675497	0.00318491	79626/3965/29108/5788	4
GO:0150077	regulation of neuroinflammatory response	2/50	25/18493	0.00206552	0.00681948	0.00321533	3606/5788	2
GO:0051701	interaction with host	4/50	209/18493	0.00243122	0.00782002	0.00368707	942/8673/920/3965	4
GO:0050690	regulation of defense response to virus by virus	2/50	29/18493	0.00277612	0.008705	0.00410433	3055/920	2
GO:0030449	regulation of complement activation	3/50	107/18493	0.00302956	0.00935864	0.00441252	719/714/713	3
GO:0032535	regulation of cellular component size	5/50	367/18493	0.00305098	0.00940154	0.00443274	3071/3055/11151/7454/29108	5
GO:2000257	regulation of protein activation cascade	3/50	108/18493	0.00311023	0.00956051	0.0045077	719/714/713	3
GO:0048873	homeostasis of number of cells within a tissue	2/50	31/18493	0.0031686	0.00964491	0.00454749	54440/11151	2
GO:0051607	defense response to virus	4/50	228/18493	0.00332463	0.0100221	0.00472532	51284/3663/29108/5788	4
GO:0071353	cellular response to interleukin-4	2/50	32/18493	0.00337402	0.0101221	0.00477246	146722/11151	2
GO:0070670	response to interleukin-4	2/50	35/18493	0.0040266	0.0116865	0.00551009	146722/11151	2
GO:0045911	positive regulation of DNA recombination	2/50	39/18493	0.00498023	0.0139357	0.00657057	7454/5788	2
GO:0002831	regulation of response to biotic stimulus	3/50	130/18493	0.0052285	0.0145138	0.00684312	9450/11027/29108	3
GO:0030865	cortical cytoskeleton organization	2/50	46/18493	0.00687296	0.0183671	0.00865994	3071/7454	2
GO:0019058	viral life cycle	4/50	289/18493	0.00765331	0.0202788	0.00956129	942/8673/920/3965	4
GO:0008360	regulation of cell shape	3/50	151/18493	0.00790129	0.0208034	0.00980862	3055/7940/11151	3
GO:0016311	dephosphorylation	5/50	475/18493	0.00897053	0.0232266	0.0109511	11035/5777/3071/27071/5788	5
GO:0035306	positive regulation of dephosphorylation	2/50	56/18493	0.0100523	0.0256027	0.0120714	11035/5788	2
GO:0051656	establishment of organelle localization	5/50	491/18493	0.0102586	0.0260747	0.012294	695/7462/2207/8673/3965	5
GO:0051235	maintenance of location	4/50	318/18493	0.0106181	0.0266093	0.012546	5777/920/11151/5788	4
GO:0090066	regulation of anatomical structure size	5/50	497/18493	0.0107729	0.026943	0.0127034	3071/3055/11151/7454/29108	5
GO:0006956	complement activation	3/50	170/18493	0.0109035	0.0271608	0.0128061	719/714/713	3
GO:0070613	regulation of protein processing	3/50	170/18493	0.0109035	0.0271608	0.0128061	719/714/713	3
GO:0051260	protein homooligomerization	4/50	328/18493	0.0117913	0.0290247	0.0136849	11035/2207/58484/29108	4
GO:0033627	cell adhesion mediated by integrin	2/50	65/18493	0.0133693	0.0326516	0.0153949	5777/3071	2
GO:0072376	protein activation cascade	3/50	194/18493	0.0155244	0.0375474	0.0177033	719/714/713	3
GO:0046209	nitric oxide metabolic process	2/50	77/18493	0.0184249	0.044135	0.0208092	199/7097	2
GO:2001057	reactive nitrogen species metabolic process	2/50	80/18493	0.0197967	0.0470596	0.0221882	199/7097	2
